# Supplementary material for: GhBOP1 as a Key Factor of Ribosomal Biogenesis: Development of Wrinkled Leaves in Upland Cotton
Source: Int J Mol Sci. 2022 Sep 1;23(17):9942. doi: 10.3390/ijms23179942 (PMC9456263; doi:10.3390/ijms23179942)
Supplement: Supplementary file 1 [file ijms-23-09942-s001.zip]

Archive with 1 entries (1 files):
- ijms-1873054-supplementary.pdf
